# Supplementary material for: “Head-to-Toe” Lipid Properties Govern the Binding and Cargo Transfer of High-Density Lipoprotein
Source: Membranes (Basel). 2024 Dec 6;14(12):261. doi: 10.3390/membranes14120261 (PMC11677176; doi:10.3390/membranes14120261)
Supplement: Supplementary file 1 [file membranes-14-00261-s001.zip]

Archive with 1 entries (1 files):
- membranes-3324746-supplementary.pdf
